# Supplementary material for: Brain network segregation and integration during painful thermal stimulation
Source: Cereb Cortex. 2022 Jan 3;32(18):4039–49. doi: 10.1093/cercor/bhab464 (PMC9476629; doi:10.1093/cercor/bhab464)
Supplement: Supplementary_bhab464 [file supplementary_bhab464.zip]

Archive with 1 entries (1 files):
- Supplementary_bhab464.docx
